# Supplementary material for: Electrochemical Immunodetection of Bacillus anthracis Spores
Source: Sensors (Basel). 2025 Sep 24;25(19):5948. doi: 10.3390/s25195948 (PMC12527017; doi:10.3390/s25195948)
Supplement: Supplementary file 1 [file sensors-25-05948-s001.zip]

Archive with 1 entries (1 files):
- sensors-3836141-supplementary.pdf
